# Supplementary material for: Isolation, Characterization, and Stability Assessment of Pure Enantiomers of Cathinone Derivatives via Semi-Preparative HPLC-UV Using a Phenomenex Lux® 5 Column
Source: Molecules. 2026 Feb 8;31(4):587. doi: 10.3390/molecules31040587 (PMC12943759; doi:10.3390/molecules31040587)
Supplement: Supplementary file 1 [file molecules-31-00587-s001.zip]

Archive with 1 entries (1 files):
- molecules-4085666-supplementary.pdf
